# Supplementary material for: Efficacy of Oral Medications or Intrauterine Device-Delivered Progestin in Patients with Endometrial Hyperplasia with or without Atypia: A Network Meta-Analysis
Source: J Clin Med. 2023 Apr 19;12(8):2980. doi: 10.3390/jcm12082980 (PMC10143726; doi:10.3390/jcm12082980)
Supplement: Supplementary file 1 [file jcm-12-02980-s001.zip]

Archive with 1 entries (1 files):
- jcm-2215586-supplementary.pdf
